# Supplementary material for: A Case of Dog Bite Identification Using Trace DNA Recovered from Clothing Without Apparent Bite Marks
Source: Animals (Basel). 2025 Dec 14;15(24):3587. doi: 10.3390/ani15243587 (PMC12729305; doi:10.3390/ani15243587)
Supplement: Supplementary file 1 [file animals-15-03587-s001.zip]

Archive with 1 entries (1 files):
- animals-4004876-supplementary.pdf
